# Supplementary material for: Synergism between two BLA-to-BNST pathways for appropriate expression of anxiety-like behaviors in male mice
Source: Nat Commun. 2024 Apr 24;15:3455. doi: 10.1038/s41467-024-47966-2 (PMC11043328; doi:10.1038/s41467-024-47966-2)
Supplement: Supplementary file 4 — Source Data [file 41467_2024_47966_MOESM4_ESM.xlsx]

## Sheet: Fig. 1
												Statistical Analysis		Treatment effect	P value	Significance
Fig. 1d		aBLA→dBNST				pBLA→dBNST					Fig. 1d: aBLA→dBNST	Two-way ANOVA with repeated measures	Interaction	F (3, 18) = 0.2580	P=0.8546	ns
	adBNST	0.740249	1.18769	1.29977	0.77196	1.08608	0.927821	1.05126	0.935207				Bregma	F (3, 18) = 0.2580	P=0.8546	ns
	ovBNST	0.068756	0.082328	0.07818	0.080256	2.543	2.33055	2.86623	2.46387				adBNST/ovBNST	F (1, 6) = 16.72	P=0.0064	**
												Bonferroni’s multiple comparisons	0.35		P=0.0184	*
Fig. 1h	bregma (mm)	aBLA→adBNST				pBLA→adBNST							0.25		P=0.0069	**
	-1	47.3292	17.072	37.5584	93.5877								0.15		P=0.0035	**
	-1.25	85.4504	40.8247	92.1898	176.851								0.05		P=0.0046	**
	-1.5	202.245	92.0586	155.403	204.421
	-1.75	244.922	128.338	182.119	264.912						Fig. 1d: pBLA→dBNST	Two-way ANOVA with repeated measures	Interaction	F (3, 18) = 8.159	P=0.0012	**
	-2	466.008	337.859	430.467	571.268								Bregma	F (3, 18) = 8.159	P=0.0012	**
													adBNST/ovBNST	F (1, 6) = 56.31	P=0.0003	***
	-2					61.4532	36.8917	12.7259	126.948			Bonferroni’s multiple comparisons	0.35		P<0.0001	***
	-2.25					312.468	250.438	272.251	401.338				0.25		P<0.0001	***
	-2.5					283.794	166.566	178.893	246.447				0.15		P<0.0001	***
													0.05		P=0.0131	*
Fig. 1l	bregma (mm)	aBLA→ovBNST				pBLA→ovBNST
	-1	15.867	62.9786	62.9786	4.19858
	-1.25	28.9127	44.526	44.526	7.03042
	-1.5	77.3203	70.8003	70.8003	15.9872
	-1.75	73.63	67.9769	67.9769	16.4793
	-2	95.4068	134.696	134.696	32.0706
	-2					402.334	722.649	722.649	207.271
	-2.25					384.222	422.135	422.135	115.88
	-2.5					520.804	490.817	490.817	227.003

## Sheet: Fig. 2
									Statistical Analysis			P value	Significance
Fig. 2d	aBLA→dBNST							Fig. 2d	One-way ANOVA	Light	F (2, 30) = 16.01	P<0.0001	***
	Off	On	Off		excited neurons	14			Bonferroni’s multiple comparisons	Off vs. On		P=0.0004	***
	2.75	6	2.75		inhibited neurons	2				Off vs. Off		P=0.6084	ns
	2	6	1							On vs. Off		P<0.0001	***
	2	6	1.75
	2.25	10.5	1.5					Fig. 2g	One-way ANOVA	Light	F (2, 26) = 40.77	P<0.0001	***
	2	3	1						Bonferroni’s multiple comparisons	Off vs. On		P<0.0001	***
	1.5	2.5	0.5							Off vs. Off		P>0.9999	ns
	2.5	4	2.5							On vs. Off		P<0.0001	***
	1.5	4	1
	3.5	6.5	3					Fig. 2j	One-way ANOVA	Light	F (2, 30) = 21.83	P<0.0001	***
	3.5	5.5	2						Bonferroni’s multiple comparisons	Off vs. On		P<0.0001	***
	3.5	5	2							Off vs. Off		P>0.9999	ns
	2	6.5	1.5							On vs. Off		P<0.0001	***
	2	7.5	1
	1	6.5	1.5					Fig. 2n	Paired t test, two-tailed	vehicle vs. CNO	t=6.301, df=6	P=0.0007	***
	3.75	0	4
	1.75	0	1.25					Fig. 2o	Paired t test, two-tailed	vehicle vs. CNO	t=2.450, df=6	P=0.0498	*
Fig.2g	pBLA→ovBNST							Fig. 2p	Paired t test, two-tailed	vehicle vs. CNO	t=5.888, df=6	P=0.0011	**
	Off	On	Off		excited neurons	13
	4.5	10	3		inhibited neurons	1		Fig. 2s	Paired t test, two-tailed	vehicle vs. CNO	t=5.139, df=5	P=0.0036	**
	2.5	10.5	1
	3.5	7	2					Fig. 2t	Paired t test, two-tailed	vehicle vs. CNO	t=2.439, df=5	P=0.0587	ns
	2	11	4
	1.75	3	1.75					Fig. 2u	Paired t test, two-tailed	vehicle vs. CNO	t=4.998, df=5	P=0.0041	**
	3	6.5	2.5
	2.5	9.5	2.75
	2.25	8.5	2.5
	4.5	10	5.5
	1	10	0.75
	1.25	6.5	1.5
	2.25	1	2.75
	2	5.5	2
	1.25	10	1
Fig.2j	pBLA→adBNST
	Off	On	Off		excited neurons	2
	2	0	2		inhibited neurons	14
	2	0.5	2.5
	2	1.5	2
	4.5	0	4
	4	6	4.5
	3.5	0	3.5
	5.5	0	5
	4.5	1.5	4
	2.75	0	3.5
	4.25	1.5	5.25
	3	0.5	2.5
	2.25	4.5	3
	4	0	4
	3	0	3
	2	0	2
	4	0	4
Fig.2n	aBLA→adBNST
	Vehicle	CNO
	0.035089	0.490792
	-0.62073	0.254339
	-0.09321	0.471622
	-0.60534	-0.200583
	-0.02931	0.291667
	0.010886	0.280639
	0.358806	1.05242
Fig.2o	aBLA→adBNST
	Vehicle	CNO
	1.08046	2.05195
	0.815348	0.993007
	1.0165	1.79351
	0.687688	0.854785
	0.843882	0.881988
	0.750751	0.937255
	1.10667	1.19259
Fig.2p	aBLA→adBNST
	Vehicle	CNO
	0.90343	1.0548
	0.926132	1.10146
	0.990414	1.0216
	1.08589	1.15393
	0.949491	1.11845
	0.984809	1.12323
	0.956746	1.06503
Fig.2s	pBLA→adBNST
	Vehicle	CNO
	-0.38286	-1.02689
	0.584583	-0.34833
	0.670639	0.011722
	0.394722	-0.78992
	-0.55619	-0.7651
	-0.03499	-1.26794
Fig.2t	pBLA→adBNST
	Vehicle	CNO
	0.755747	0.642361
	1.20278	0.668687
	1.23137	0.55914
	0.945652	0.823045
	0.843621	0.816479
	0.70202	0.574713
Fig.2u	pBLA→adBNST
	Vehicle	CNO
	1.07523	0.825536
	0.98154	0.94985
	1.10435	0.928219
	1.02914	0.905823
	1.06371	0.892089
	1.03309	0.788666

## Sheet: Fig. 3
Fig. 3b		aBLA→adBNST																																Statistical Analysis			P value	Significance
		oEPSCs															oIPSCs																Fig. 3b	Two-way ANOVA with repeated measures	Interaction	F (4, 112) = 1.447	P=0.2232	ns
	5 µW/mm2	0	0	39.978	25.177	15.1062	32.196	79.041	0	59.204	0	0	0	0	101.624	187.073	0	0	13.886	0	0	0	0	0	0	0	0	0	0	56	36.773				Light intensity	F (4, 112) = 46.66	P<0.0001	***
	10 µW/mm2	63.171	16.479	135.956	96.283	193.268	106.049	297.394	54.779	285.797	22.125	29.907	47.76	70.19	284.576	374.451	72.174	8.392	103.607	43.488	182.971	51.264	0	19.989	364.227	38.452	0	9.155	126.953	72.174	154.496				oEPSCs/oIPSCs	F (1, 28) = 3.479	P=0.0726	ns
	20 µW/mm2	64.85	150.604	182.343	162.048	346.985	159.912	313.721	67.596	306.549	109.558	66.681	121.155	122.986	400.543	402.984	136.719	121.46	108.185	74.768	298.92	146.179	0	39.978	420.227	171.661	18.463	43.793	185.394	55.542	143.814			Bonferroni’s multiple comparisons	5		P>0.9999	ns
	50 µW/mm2	225.525	253.601	258.942	218.964	752.652	237.274	364.838	173.492	420.685	448.456	118.408	155.335	214.386	505.829	461.121	344.238	97.504	131.378	183.258	545.105	149.078	0	62.714	533.752	556.793	51.422	55.847	242.767	64.087	151.291				10		P>0.9999	ns
	100 µW/mm2	233.002	287.018	250.244	230.103	829.926	368.652	383.22	249.634	473.022	509.186	144.043	224.915	264.13	486.145	501.023	342.407	153.656	114.136	129.852	604.706	191.65	0	101.624	607.3	637.054	105.743	76.752	258.331	42.877	169.754				20		P=0.9406	ns
																																			50		P=0.1701	ns
Fig. 3c		pBLA→adBNST																																	100		P=0.0721	ns
		oEPSCs															oIPSCs
	5 µW/mm2	161.133	108.643	159.302	20.752	171.661	0	12.665	186.479	285.95	165.405	19.073	74.005	39.978	12.387	0	87.891	86.477	207.825	55.542	326.996	0	36.163	356.228	373.688	389.862	49.591	97.961	13.886	31.526	0		Fig. 3c	Two-way ANOVA with repeated measures	Interaction	F (4, 112) = 3.070	P=0.0193	*
	10 µW/mm2	223.236	307.007	279.236	122.376	557.098	77.972	146.942	346.527	989.838	350.037	424.042	231.628	135.956	144.043	63.019	423.584	381.928	321.198	184.326	552.216	72.784	406.189	622.253	1125.79	449.829	1035.31	331.726	103.607	278.931	101.776				Light intensity	F (4, 112) = 66.52	P<0.0001	***
	20 µW/mm2	275.574	609.741	409.699	230.56	575.867	210.266	426.788	476.532	1244.81	491.791	654.449	235.291	182.343	238.037	426.178	542.145	859.375	455.78	209.045	614.014	381.012	734.253	989.227	1407.93	505.676	1554.72	370.483	108.185	708.923	1162.26				oEPSCs/oIPSCs	F (1, 28) = 4.518	P=0.0425	*
	50 µW/mm2	395.05	772.095	456.085	355.682	736.389	451.813	490.417	655.518	1270.29	581.36	695.038	371.704	258.942	388.794	505.066	1164.55	1302.34	745.544	294.647	669.098	690.46	940.552	1099.55	1583.56	522.614	1597.6	364.532	131.378	856.323	1134.8			Bonferroni’s multiple comparisons	5		P>0.9999	ns
	100 µW/mm2	510.254	872.955	634.766	417.938	706.94	474.854	587.158	689.239	1267.55	655.67	690.46	331.574	250.244	403.442	548.859	1083.98	1458.89	902.405	255.737	688.171	659.332	924.072	1121.22	1578.37	608.673	1491.85	308.228	114.136	780.64	1288.91				10		P>0.9999	ns
																																			20		P=0.1137	ns
	aBLA→adBNST																																		50		P=0.0316	*
Fig. 3d	oEPSCs	233.002	287.018	250.244	230.103	829.926	368.652	383.22	249.634	473.022	509.186	144.043	224.915	264.13	486.145	501.023																			100		P=0.0708	ns
	oIPSCs	342.407	153.656	114.136	129.852	604.706	191.65	0	101.624	607.3	637.054	105.743	76.752	258.331	42.877	169.754
	pBLA→adBNST																																Fig. 3f	Unpaired t test, two-tailed	aBLA→adBSNT vs. pBLA→adBNST	t=4.207, df=28	P=0.0002	***
Fig. 3e	oEPSCs	510.254	872.955	634.766	417.938	706.94	474.854	587.158	689.239	1267.55	655.67	690.46	331.574	250.244	403.442	548.859
	oIPSCs	1083.98	1458.89	902.405	255.737	688.171	659.332	924.072	1121.22	1578.37	608.673	1491.85	308.228	114.136	780.64	1288.91																	Fig. 3i	Two-way ANOVA with repeated measures	Interaction	F (4, 104) = 10.16	P<0.0001	***
																																			Light intensity	F (4, 104) = 39.69	P<0.0001	***
Fig. 3f	aBLA→adBNST																																		oEPSCs/oIPSCs	F (1, 26) = 4.064	P=0.0543	ns
	1.46955	0.535353	0.456099	0.564321	0.728626	0.519867	0	0.407092	1.28387	1.25112	0.734107	0.341249	0.978045	0.088198	0.338815																			Bonferroni’s multiple comparisons	5		P>0.9999	ns
	pBLA→adBNST																																		10		P>0.9999	ns
	2.1244	1.67121	1.42163	0.611902	0.97345	1.38849	1.5738	1.62675	1.24521	0.928322	2.16066	0.92959	0.456099	1.93495	2.34834																				20		P=0.3954	ns
																																			50		P=0.0243	*
Fig. 3i		adBNST														ovBNST																			100		P=0.0038	**
	5 µW/mm2	57.922	67.642	58.319	36.102	107.91	220.383	114.654	26.779	31.341	51.574	8.634	75.441	21.667	122.192	77.515	116.883	26.245	31.738	83.313	212.097	147.095	37.842	68.97	9.482	188.599	28.687	67.749	302.429
	10 µW/mm2	69.824	97.397	57.922	101.166	155.914	283.065	129.73	75.18	44.036	126.556	42.846	156.707	48.4	241.211	99.487	106.507	34.18	72.632	134.583	286.56	256.958	87.891	59.814	24.414	429.688	56.763	115.967	345.764				Fig. 3k	One-way ANOVA	Light (adBNST)	F (2, 32) = 34.26	P<0.0001	***
	20 µW/mm2	88.47	138.656	57.922	242.401	147.979	292.19	132.11	81.131	43.243	121.002	56.732	154.327	51.971	227.722	114.136	131.836	62.866	92.163	163.269	296.021	410.767	132.447	128.784	39.063	559.692	161.743	132.446	566.101					Bonferroni’s multiple comparisons	Off vs. On		P<0.0001	***
	50 µW/mm2	124.572	138.854	61.096	209.075	143.02	276.321	186.462	100.174	55.939	112.671	78.949	173.37	74.981	257.873	112.915	218.506	80.566	172.163	273.743	303.955	495.605	190.125	198.975	185.547	613.403	241.699	178.223	598.755						Off vs. Off		P>0.9999	ns
	100 µW/mm2	111.48	144.806	57.525	224.548	136.078	267.395	248.352	96.207	51.574	119.415	90.851	145.995	66.253	333.648	174.561	260.01	77.515	180.664	274.048	308.533	614.624	196.533	241.089	205.078	706.787	255.127	151.978	696.716						On vs. Off		P<0.0001	***
Fig. 3k	adBNST				ovBNST																													One-way ANOVA	Light (ovBNST)	F (2, 32) = 11.43	P=0.0002	***
	Off	On	Off		Off	On	Off																											Bonferroni’s multiple comparisons	Off vs. On		P=0.0003	***
	3.5	6	2		3	0.5	3																												Off vs. Off		P>0.9999	ns
	1.25	3.5	0.5		2	0	2																												On vs. Off		P=0.0028	**
	3.25	10	3.5		3.5	0	4
	2.5	10	2		3.75	0	3.5
	1	10	0		4	2	2.5
	2	4	2		6	1.5	4.5
	1.5	9	0		3.5	1.5	3.5
	5	7.5	5		4	1	5
	5	10	5		4.5	1	4
	3	8	3		3	1	2
	3	10	1.5		6	0.5	5.5
	3	11	1		5	5	2
	1.5	10	1.5		0.5	4	0.5
	3	1	3.25		3.25	0	3.5
	3	2	3		3	2	2
	5.25	10	4.25		5	6	4.5
	2	6	2		3	0	4

## Sheet: Fig. 4
																									Statistical Analysis			P value	Significance
Fig. 4e		Time in center (s)																						Fig. 4e	Two-way ANOVA with repeated measures	Interaction	F (2, 38) = 10.22	P=0.0003	***
		EYFP:aBLA→adBNST										Chr2: aBLA→adBNST														Light	F (2, 38) = 9.169	P=0.0006	***
	Off	10.9	16.3	10.1	7.8	11.3	16.8	17.5	24.1	7.8	32.2	11.3	14	16.9	8.5	11.3	16.4	22.9	9.7	10.1	21.6	11.2				EYFP/ChR2	F (1, 19) = 1.034	P=0.3220	ns
	On	17.9	18.1	9.3	11.6	12.6	12.9	17.6	16.5	13	28.9	15.3	23.1	23.5	19.3	16.1	34.3	47.4	46.1	22.4	38.6	22.3			Bonferroni’s multiple comparisons	Off		P>0.9999	ns
	Off	15.5	10.6	9.1	12.3	19.3	26.5	22.7	18.8	12.2	23.6	7.9	19.8	13.3	3.2	9.3	28.7	19.2	8.8	5.3	16.6	28.6				On		P=0.0022	**
		Total distance travelled (m)																								Off		P>0.9999	ns
		EYFP:aBLA→adBNST										Chr2: aBLA→adBNST
	Off	6.821	12.701	10.089	11.492	10.627	10.901	14.184	8.452	11.363	11.444	13.807	12.825	9.157	13.771	8.969	7.893	6.298	7.201	13.261	9.228	16.402			Two-way ANOVA with repeated measures	Interaction	F (2, 38) = 0.2406	P=0.7873	ns
	On	7.222	11.893	9.264	8.333	9.352	10.334	11.789	4.042	11.147	6.958	8.613	14.106	7.301	12.629	6.465	7.545	2.699	6.169	9.35	8.536	10.58				Light	F (2, 38) = 20.41	P<0.0001	***
	Off	4.323	7.518	8.118	7.96	8.597	8.196	10.267	4.764	6.13	8.449	6.761	9.668	4.894	11.635	4.785	9.829	7.925	5.921	4.381	6.676	11.597				EYFP/ChR2	F (1, 19) = 0.008997	P=0.9254	ns
																									Bonferroni’s multiple comparisons	Off		P>0.9999	ns
Fig. 4g		Time in open arms (s)																								On		P>0.9999	ns
		EYFP:aBLA→adBNST										Chr2: aBLA→adBNST														Off		P>0.9999	ns
	Off	35.6	33.2	37.6	36.6	13.9	17.4	19.9	8.9	21	26.8	18.3	22.5	43.1	39.4	32.7	29.6	7.5	7.5	8.6	29.7	8.9
	On	12.5	25.2	29.6	37.9	8.5	13.3	25.1	21.8	16.7	18.8	16.7	61.1	50.1	73.4	34	46.3	32.8	25.3	14.5	48.5	48.6		Fig. 4g	Two-way ANOVA with repeated measures	Interaction	F (2, 38) = 7.435	P=0.0019	**
	Off	23	13.4	27.1	46.1	17.4	6.1	9.4	11.2	13.1	7.1	10.3	24.1	21.6	43.4	25.6	13.7	0	0	32	56.9	0				Light	F (2, 38) = 7.778	P=0.0015	**
		Open arm entries																								EYFP/ChR2	F (1, 19) = 1.842	P=0.1907	ns
		EYFP:aBLA→adBNST										Chr2: aBLA→adBNST													Bonferroni’s multiple comparisons	Off		P>0.9999	ns
	Off	3	4	3	3	1	3	1	1	3	4	1	3	5	5	2	3	1	1	2	5	3				On		P=0.0061	**
	On	1	3	3	3	2	1	1	4	2	3	1	7	6	6	4	4	5	2	2	5	4				Off		P>0.9999	ns
	Off	4	1	2	4	2	2	1	2	1	1	1	3	4	3	2	1	0	0	3	5	0
																									Two-way ANOVA with repeated measures	Interaction	F (2, 38) = 4.570	P=0.0166	*
Fig. 4l	Time in center (s)																									Light	F (2, 38) = 6.688	P=0.0032	**
		EYFP:pBLA→dBNST									Chr2: pBLA→dBNST															EYFP/ChR2	F (1, 19) = 1.837	P=0.1912	ns
	Off	7.5	15.6	24.3	18.2	24.8	22.6	13.9	14.1	16.3	17.2	31.5	6.5	5.2	15.5	19.6	20.4	27.8	16.7	21.1					Bonferroni’s multiple comparisons	Off		P>0.9999	ns
	On	7.8	21.5	18	20.1	25.4	12.4	21.3	25.2	19.1	13.4	18	1.8	1.2	12.5	11.4	9.4	17	11.8	9.4						On		P=0.0159	*
	Off	7.9	16.7	21.2	12.8	34.1	16.9	21.2	25.4	13.3	28.6	25.9	14.7	6	33.7	20.2	19.3	20.6	20	19						Off		P>0.9999	ns
	Total distance travelled (m)
		EYFP:pBLA→dBNST									Chr2: pBLA→dBNST													Fig. 4l	Two-way ANOVA with repeated measures	Interaction	F (2, 34) = 8.397	P=0.0011	**
	Off	12.524	10.607	9.413	13.227	12.26	12.806	10.289	8.569	11.24	13.27	8.021	14.093	17.546	6.827	8.678	7.994	7.468	10.096	13.382						Light	F (2, 34) = 6.775	P=0.0033	**
	On	8.383	8.407	7.838	11.215	10.488	8.374	8.45	7.338	9.299	10.707	5.544	8.053	13.482	7.756	7.942	5.949	4.978	11.98	9.035						EYFP/ChR2	F (1, 17) = 0.4972	P=0.4903	ns
	Off	6.161	4.694	9.028	8.853	9.983	6.451	7.312	5.872	7.999	10.072	7.628	9.442	12.513	8.016	6.335	5.589	5.335	8.246	8.173					Bonferroni’s multiple comparisons	Off		P>0.9999	ns
																										On		P=0.0309	*
Fig. 4n	Time in open arms (s)																									Off		P>0.9999	ns
		EYFP:pBLA→dBNST									Chr2: pBLA→dBNST
	Off	11.9	11.5	22.2	33.3	20.5	16.3	29.6	16.6	40.1	36.1	24	21.5	16.2	48.9	31.7	22.5	2.7	4.8	20.1					Two-way ANOVA with repeated measures	Interaction	F (2, 34) = 1.284	P=0.2900	ns
	On	18.3	14.9	34.1	33.3	23.5	26.8	30.6	34.4	34.7	0	0	1.1	0	12.4	7.2	0	0	0	15						Light	F (2, 34) = 30.84	P<0.0001	***
	Off	23.4	11.7	14.9	14.7	42.2	44.1	23.4	41.8	25.9	42.3	30.6	23.9	20.3	38.2	13.7	21.2	23.8	11.7	39.4						EYFP/ChR2	F (1, 17) = 0.0001716	P=0.9897	ns
	Open arm entries																								Bonferroni’s multiple comparisons	Off		P>0.9999	ns
		EYFP:pBLA→dBNST									Chr2: pBLA→dBNST															On		P>0.9999	ns
	Off	3	4	4	2	3	2	3	3	4	3	2	2	2	5	5	4	1	2	3						Off		P>0.9999	ns
	On	4	2	2	2	4	2	4	3	2	0	0	1	0	2	1	0	0	0	1
	Off	4	1	1	2	5	2	3	4	3	3	3	2	3	6	2	3	2	2	3				Fig. 4n	Two-way ANOVA with repeated measures	Interaction	F (2, 34) = 12.02	P=0.0001	***
																										Light	F (2, 34) = 7.559	P=0.0019	**
																										EYFP/ChR2	F (1, 17) = 5.346	P=0.0336	*
																									Bonferroni’s multiple comparisons	Off		P>0.9999	ns
																										On		P<0.0001	***
																										Off		P>0.9999	ns
																									Two-way ANOVA with repeated measures	Interaction	F (2, 34) = 10.63	P=0.0003	***
																										Light	F (2, 34) = 13.99	P<0.0001	***
																										EYFP/ChR2	F (1, 17) = 4.097	P=0.0590	ns
																									Bonferroni’s multiple comparisons	Off		P>0.9999	ns
																										On		P=0.0001	***
																										Off		P>0.9999	ns

## Sheet: Fig. 5
Fig. 5d		Time in center (s)																								Statistical Analysis			P value	Significance
		EYFP:mpBLA→adBNST												Chr2: mpBLA→adBNST											Fig. 5d	Two-way ANOVA with repeated measures	Interaction	F (2, 40) = 15.75	P<0.0001	***
	Off	13.5	12.9	11.3	15.4	19.6	35	17.4	13.2	18.1	17	8.323	11.9	6.5	14	15.9	24.8	29.8	22.7	18.2	16.2	16.2	9.5				Light	F (2, 40) = 21.04	P<0.0001	***
	On	26.2	12.6	5	23.3	14.3	37.6	20.1	17.5	15.2	10	9.224	20.4	17.1	26.8	26.7	37.4	45.8	35.9	25.8	32.3	44	41.1				EYFP/ChR2	F (1, 20) = 4.347	P=0.0501	ns
	Off	9.9	11.9	6.8	26.1	14.2	40.3	24	14.5	10.6	21	8.402	16.1	8.1	12.2	21.7	18.3	19.1	16.5	17.3	24.9	22.9	25.4			Bonferroni’s multiple comparisons	Off		P>0.9999	ns
		Total distance travelled (m)																									On		P<0.0001	***
		EYFP:mpBLA→adBNST												Chr2: mpBLA→adBNST													Off		P>0.9999	ns
	Off	15.791	15.611	12.303	8.162	13.73	13.987	10.609	16.148	14.027	15.555	8.853	12.8	15.7	12.026	10.733	11.405	13.318	12.215	11.862	13.296	11.287	13.531
	On	10.871	10.615	13.495	6.248	9.762	10.275	9.057	11.137	7.19	13.45	6.262	11	8.838	13.738	10.103	10.979	9.205	10.704	14.523	14.965	5.344	10.598			Two-way ANOVA with repeated measures	Interaction	F (2, 40) = 0.9176	P=0.4077	ns
	Off	8.485	10.933	11.733	8.007	9.292	10.199	12.324	10.476	6.237	13.248	7.19	16.9	10.78	8.259	8.957	6.913	8.724	12.794	10.353	14.299	9.249	11.358				Light	F (2, 40) = 11.39	P=0.0001	***
																											EYFP/ChR2	F (1, 20) = 0.001935	P=0.9653	ns
Fig. 5e		Time in open arms (s)																								Bonferroni’s multiple comparisons	Off		P>0.9999	ns
		EYFP:mpBLA→adBNST												Chr2: mpBLA→adBNST													On		P>0.9999	ns
	Off	20.6	20.6	27.2	11.9	27.2	35.2	20	54.1	23.5	26.8	12.6	39.7	21.8	19.4	22.6	33.7	23.1	24	23.9	25.9	7.7	28.8				Off		P>0.9999	ns
	On	11.2	31.3	8	27.8	26.2	22.7	43.9	34.1	26.7	19.8	27.1	29.2	34.5	50.4	31.1	49.2	52.9	35.9	56.2	27.5	15.5	48.5
	Off	0	8.9	36.6	31.3	10.7	41.9	36.8	22.6	16.5	25.4	29.6	50.1	35.5	12.4	17.3	20	35.8	21	17.4	29.5	21.9	29.5		Fig. 5e	Two-way ANOVA with repeated measures	Interaction	F (2, 40) = 5.222	P=0.0097	**
		Open arm entries																									Light	F (2, 40) = 4.514	P=0.0171	*
		EYFP:mpBLA→adBNST												Chr2: mpBLA→adBNST													EYFP/ChR2	F (1, 20) = 0.8954	P=0.3553	ns
	Off	3	2	3	2	3	5	2	3	2	4	3	5	3	2	3	3	2	2	3	4	2	2			Bonferroni’s multiple comparisons	Off		P>0.9999	ns
	On	1	3	1	4	3	3	4	3	2	2	2	3	4	3	6	5	4	5	4	3	2	4				On		P=0.0111	*
	Off	0	1	4	3	2	6	4	2	1	3	3	5	4	1	2	3	3	2	1	3	3	3				Off		P>0.9999	ns
Fig. 5i		Time in center (s)																								Two-way ANOVA with repeated measures	Interaction	F (2, 40) = 5.737	P=0.0064	**
		EYFP:lpBLA→ovBNST										Chr2: lpBLA→ovBNST															Light	F (2, 40) = 2.138	P=0.1312	ns
	Off	18.3	23.1	20.9	22.5	16.1	16.4	24.3	18.7	14	20.8	9.8	18.6	24.8	17.9	15	20.6	12.8	19.4	17.9	24.7						EYFP/ChR2	F (1, 20) = 0.3275	P=0.5735	ns
	On	21.7	29.8	17.2	29.7	15.8	33.9	21.7	17.5	13.4	16.3	5.9	11.3	19.5	9.2	9.5	17.4	9	10.6	24.9	14.1					Bonferroni’s multiple comparisons	Off		P>0.9999	ns
	Off	17	17.1	16.3	19.4	17.6	20.8	29	12.2	20.7	32.2	14.7	10.5	38.1	11.3	22.8	13.7	25.2	16.4	35.5	29.6						On		P=0.0193	*
		Total distance travelled (m)																									Off		P>0.9999	ns
		EYFP:lpBLA→ovBNST										Chr2: lpBLA→ovBNST
	Off	12.7	10.891	12.407	9.354	9.362	15.334	13.249	11.082	12.005	13.25	13.542	11.218	8.404	9.96	15.821	12.097	15.987	8.371	16.277	11.855				Fig. 5i	Two-way ANOVA with repeated measures	Interaction	F (2, 36) = 4.743	P=0.0148	*
	On	14.196	9.03	10.828	8.649	10.369	9.314	11.585	9.027	7.656	9.94	11.689	11.47	10.273	8.565	12.846	6.634	7.558	5.328	14.685	7.758						Light	F (2, 36) = 2.285	P=0.1164	ns
	Off	8.368	10.65	7.631	8.643	8.124	11.454	10.775	9.519	7.534	10.811	13.94	8.882	7.243	6.734	8.748	6.926	8.678	7.898	12.799	5.249						EYFP/ChR2	F (1, 18) = 1.653	P=0.2148	ns
																										Bonferroni’s multiple comparisons	Off		P>0.9999	ns
Fig. 5j		Time in open arms (s)																									On		P=0.0147	*
		EYFP:lpBLA→ovBNST										Chr2: lpBLA→ovBNST															Off		P>0.9999	ns
	Off	12.9	8.8	17.2	21.6	37.8	15	15.9	34.9	17.1	34.6	24.2	7.8	17.8	43.9	26.2	18.3	16.7	22.8	28.4	30.7
	On	49.4	12.5	14.7	26.3	23.2	4	11.4	32.4	31.9	24.8	1.6	0	0	22.2	1.4	0	0	0	12.8	12.1					Two-way ANOVA with repeated measures	Interaction	F (2, 36) = 0.4834	P=0.6206	ns
	Off	36.3	10.3	11.8	30.7	24.3	14.7	21.5	43.2	21.2	23.1	15.4	11.7	8.7	43.5	34.1	12.7	9.4	18	39.9	34.6						Light	F (2, 36) = 17.65	P<0.0001	***
		Open arm entries																									EYFP/ChR2	F (1, 18) = 0.05920	P=0.8105	ns
		EYFP:lpBLA→ovBNST										Chr2: lpBLA→ovBNST														Bonferroni’s multiple comparisons	Off		P>0.9999	ns
	Off	2	1	4	4	4	1	3	4	2	4	4	1	2	5	4	3	2	4	2	3						On		P>0.9999	ns
	On	5	2	3	4	4	1	2	3	4	3	1	0	0	3	1	0	0	0	1	1						Off		P>0.9999	ns
	Off	6	1	1	5	2	2	3	5	3	3	2	1	1	5	5	2	1	2	3	3
																									Fig. 5j	Two-way ANOVA with repeated measures	Interaction	F (2, 36) = 12.76	P<0.0001	***
																											Light	F (2, 36) = 11.47	P=0.0001	***
																											EYFP/ChR2	F (1, 18) = 1.730	P=0.2050	ns
																										Bonferroni’s multiple comparisons	Off		P>0.9999	ns
																											On		P=0.0018	**
																											Off		P>0.9999	ns
																										Two-way ANOVA with repeated measures	Interaction	F (2, 36) = 9.415	P=0.0005	***
																											Light	F (2, 36) = 7.302	P=0.0022	**
																											EYFP/ChR2	F (1, 18) = 3.852	P=0.0653	ns
																										Bonferroni’s multiple comparisons	Off		>0.9999	ns
																											On		P=0.0006	***
																											Off		P=0.9661	ns

## Sheet: Fig. 6
Fig. 6e	EYFP								Statistical Analysis			P value	Significance
	Z-score		Time in center (s)		Total distance travelled (m)			Fig. 6e	Paired t test, two-tailed	Z-score	t=1.670, df=6	P=0.1459	ns
	Off	On	Off	On	Off	On				Time in center	t=0.5081, df=6	P=0.6295	ns
	-0.32813	-0.42467	20.3	17.7	8.343	8.515				Total distance travelled	t=1.540, df=6	P=0.1745	ns
	-0.57133	-0.88167	14.2	11.9	11.809	9.884
	-0.249	0.052667	17.2	20.4	10.117	9.946		Fig. 6f	Paired t test, two-tailed	Z-score	t=4.807, df=6	P=0.0030	**
	-0.19133	-0.73267	10.1	7	7.283	8.001				Time in center	t=5.297, df=6	P=0.0018	**
	-0.01333	-0.22033	23.2	11.9	10.808	7.411				Total distance travelled	t=1.648, df=6	P=0.1505	ns
	0.172667	0.204	19.2	17.8	8.169	7.146
	0.092333	-0.391	11.9	21	9.381	9.219		Fig. 6g	Paired t test, two-tailed	Z-score	t=1.951, df=6	P=0.0989	ns
										Time in open arms	t=0.4814, df=6	P=0.6473	ns
Fig. 6f	ChR2									Open arm entries	t=1.441, df=6	P=0.1996	ns
	Z-score		Time in center (s)		Total distance travelled (m)
	Off	On	Off	On	Off	On		Fig. 6h	Paired t test, two-tailed	Z-score	t=5.103, df=6	P=0.0022	**
	-0.61733	0.432	22.9	40.7	9.11	9.412				Time in open arms	t=7.212, df=6	P=0.0004	***
	0.409	5.22333	11.3	29.6	11.039	10.569				Open arm entries	t=6.481, df=6	P=0.0006	***
	-0.00367	1.96067	14.5	21.2	10.346	9.916
	0.133333	2.20633	10.8	19.6	8.183	8.349		Fig. 6l	Paired t test, two-tailed	Z-score	t=0.3090, df=6	P=0.7677	ns
	0.761	3.88	16.1	26.8	8.809	6.57				Time in center	t=0.2681, df=6	P=0.7976	ns
	-0.28133	1.02433	14.6	21.4	6.43	6.531				Total distance travelled	t=2.003, df=6	P=0.0921	ns
	-0.229	4.10667	17.5	23	11.525	9.638
								Fig. 6m	Paired t test, two-tailed	Z-score	t=5.658, df=5	P=0.0024	**
Fig. 6g	EYFP									Time in center	t=5.771, df=5	P=0.0022	**
	Z-score		Time in open arms (s)		Open arm entries					Total distance travelled	t=0.8396, df=5	P=0.4394	ns
	Off	On	Off	On	Off	On
	0.209333	-0.21133	18.4	13.6	3	2		Fig. 6n	Paired t test, two-tailed	Z-score	t=0.4795, df=6	P=0.6485	ns
	0.062667	0.067667	24.4	24.6	2	2				Time in open arms	t=0.7279, df=6	P=0.4941	ns
	0.607333	0.174	33.7	26.1	3	4				Open arm entries	t=0.000, df=6	P>0.9999	ns
	-0.48967	-0.15967	24.4	38	2	3
	0.327	-0.10433	17.5	15	1	2		Fig. 6o	Paired t test, two-tailed	Z-score	t=6.122, df=5	P=0.0017	**
	-0.11133	-0.84033	25.4	25.4	3	3				Time in open arms	t=4.507, df=5	P=0.0064	**
	-0.304	-0.43733	26.4	37.7	3	4				Open arm entries	t=3.162, df=5	P=0.0250	*
Fig. 6h	ChR2
	Z-score		Time in open arms (s)		Open arm entries
	Off	On	Off	On	Off	On
	1.156	3.18533	33.8	57.3	3	6
	1.22033	2.39433	8.6	27.2	1	3
	0.465667	3.06267	27.4	45.1	2	5
	0.973667	3.38	10.3	17.1	1	3
	-0.19233	0.703333	17.4	38	2	3
	-0.62267	3.44	33.6	43.1	3	4
	-0.09133	1.31367	24.8	43.1	3	5
Fig. 6l	EYFP
	Z-score		Time in center (s)		Total distance travelled (m)
	Off	On	Off	On	Off	On
	-0.34667	-0.055	23.3	39.1	10.689	8.799
	0.135	-0.21733	13.4	13.3	10.267	9.654
	-0.401	0.316667	18.5	13.6	10.076	11.446
	0.383667	0.513667	12.8	17.6	9.446	8.454
	0.105667	-0.423	27.7	13.7	10.935	8.716
	0.715333	0.700667	20.8	26.5	8.634	6.909
	0.067333	0.159667	14.5	13.8	9.086	8.7
Fig. 6m	ChR2
	Z-score		Time in center (s)		Total distance travelled (m)
	Off	On	Off	On	Off	On
	-0.16167	-1.599	14.1	5.1	8.735	8.383
	1.12667	-0.577	20.4	15	11.933	8.18
	0.335333	-3.75667	21.6	13.3	6.267	7.178
	0.307	-1.83467	11.8	8.3	12.176	10.222
	-0.231	-2.36167	12.9	4	8.817	9.913
	0.066	-1.71233	25	11.5	8.599	8.791
Fig. 6n	EYFP
	Z-score		Time in open arms (s)		Open arm entries
	Off	On	Off	On	Off	On
	0.209333	-0.21133	21.6	10.3	2	1
	0.057333	-0.95867	19.5	21.2	2	2
	0.32	0.506667	22.2	37.1	2	2
	-0.08467	-0.21033	41.7	43.7	4	3
	-0.58367	-0.20033	30.7	37.1	3	4
	0.157333	0.369667	29.2	28.7	2	3
	-0.23733	-0.07533	31.4	33.3	3	3
Fig. 6o	ChR2
	Z-score		Time in open arms (s)		Open arm entries
	Off	On	Off	On	Off	On
	-0.27667	-0.93833	10.9	0	1.03	0.03
	-0.13767	-2.87533	43.9	9.1	3	1
	-0.17533	-1.89233	29.1	7.1	5	2
	0.208667	-1.45233	14.6	0	1	0
	-0.00467	-2.36267	21.2	14	2	2
	0.305	-2.36267	47.3	18.7	3	2

## Sheet: Fig. 7
Fig.7e	Number of transitions for each animal																				Statistical Analysis			P value	Significance
	3	2	4	7	7	7	3	3	5											Fig. 7h	One sample t test, two-tailed	Closed→Open	t=6.652, df=8	P=0.0002	***
																						Open→Closed	t=6.611, df=8	P=0.0002	***
Fig.7g	Number of transitions for each animal
	3	2	3	7	6	5	2	2	5											Fig. 7p	One sample t test, two-tailed	Closed→Open	t=9.290, df=8	P<0.0001	***
																						Open→Closed	t=8.747, df=8	P<0.0001	***
Fig. 7h	Closed→open									Open→closed
	-1.293	-2.078	-2.204	-2.351	-1.261	-3.653	-4.503	-2.904	-1.584	2.167	4.561	2.607	4.691	2.13	1.353	1.684	2.76	1.876
Fig.7m	Number of transitions for each animal
	6	2	3	2	7	4	3	4	4
Fig.7o	Number of transitions for each animal
	6	3	3	2	7	3	2	4	3
Fig. 7p	Closed→open									Open→closed
	2.546	3.372	3.51	5.181	3.171	2.17	2.006	3.108	2.225	-1.507	-2.114	-1.968	-2.754	-1.982	-1.165	-2.463	-2.857	-3.792

## Sheet: Fig. 8
Fig. 8e	Off	On	Off		Excited neurons	1			Statistical Analysis			P value	Significance
	3	0.5	3.25		No response	3		Fig. 8e	One-way ANOVA	Light	F (2, 20) = 12.91	P=0.0003	***
	2.5	1	2.25		Inhibited neurons	7			Bonferroni’s multiple comparisons	Off vs. On		P=0.0008	***
	3.75	1.5	3.75							Off vs. Off		P>0.9999	ns
	2.25	0	2.25							On vs. Off		P=0.0008	***
	2	2	2
	2.75	2.75	3					Fig. 8h	One-way ANOVA	Light	F (2, 18) = 8.034	P=0.0032	**
	3	3	3.25						Bonferroni’s multiple comparisons	Off vs. On		P=0.0083	**
	2.5	1	2							Off vs. Off		P=0.9932	ns
	2	0	1.75							On vs. Off		P=0.0065	**
	3	0.5	3.25
	2.5	3	2.5					Fig. 8i	One-way ANOVA	Light	F (2, 10) = 3.920	P=0.0553	ns
									Bonferroni’s multiple comparisons	Off vs. On		P=0.1532	ns
Fig. 8h	Off	On	Off		Excited neurons	8				Off vs. Off		P=0.4614	ns
	2.25	3	2.5		No response	1				On vs. Off		P=0.0638	ns
	3	13.5	2.25		Inhibited neurons	1
	2	9	1.5					Fig. 8n	One-way ANOVA	Light	F (2, 18) = 22.75	P<0.0001	***
	3.5	9	4						Bonferroni’s multiple comparisons	Off vs. On		P<0.0001	***
	2.5	6	2							Off vs. Off		P=0.9939	ns
	2	12.5	2							On vs. Off		P<0.0001	***
	4.75	5	4.5
	2.25	3	2.5					Fig. 8q	One-way ANOVA	Light	F (2, 12) = 6.088	P=0.0150	*
	1.5	1.5	1.5						Bonferroni’s multiple comparisons	Off vs. On		P=0.0352	*
	3.25	3	3							Off vs. Off		P=0.9544	ns
										On vs. Off		P=0.0209	*
Fig. 8i	Off	On	Off		Excited neurons	3
	1.5	2.5	1		No response	3		Fig. 8r	One-way ANOVA	Light	F (2, 12) = 3.972	P=0.0474	*
	1	1	1		Inhibited neurons	0			Bonferroni’s multiple comparisons	Off vs. On		P=0.0877	ns
	2	2	2							Off vs. Off		P=0.9813	ns
	2.25	6	1							On vs. Off		P=0.0638	ns
	1.75	4	1.25
	2	2	1.5
Fig. 8n	Off	On	Off		Excited neurons	0
	2.5	0.5	2.75		No response	2
	2	0	1.75		Inhibited neurons	8
	3	3	2.75
	2	0	2
	2.25	1.5	2.75
	2.5	2.5	2.25
	2.75	1	2.75
	2	0	2.5
	3	1	2.75
	2.25	1	2.25
Fig. 8q	Off	On	Off		Excited neurons	5
	2.75	9	2		No response	2
	2	6	2.5		Inhibited neurons	0
	2	2	1.75
	2.75	3.5	2.25
	1.25	4	1.25
	2	3	2
	2.25	2.25	1.75
Fig. 8r	Off	On	Off		Excited neurons	4
	2.75	7.5	2		No response	3
	2	3.5	1.5		Inhibited neurons	0
	2.25	3	2.25
	2	2	2
	1.75	2	2
	2.5	2.5	2.5
	2.25	4.5	2.5

## Sheet: Fig. 9
Fig. 9d		aBLA→adBNST				lpBLA→ovBNST						Statistical Analysis			P value	Significance
	Striatum-like amygdalar nuclei	10.25	12.8397	9.50156	3.82017	4.20635	4.86322	6.51558	4.67033		Fig. 9d	Multiple t test	Striatum-like amygdalar nuclei	t=2.054, df=6	P=0.0857	ns
	Cortical subplate	7.17694	5.21067	4.20561	4.54782	11.2169	14.387	6.98772	6.15385				Cortical subplate	t=2.167, df=6	P=0.0734	ns
	Lateral septal nucleus	0.687154	0.847669	0.350467	0.10395	0.42328	1.01317	0.283286	0.494505				Lateral septal nucleus	t=0.2436, df=6	P=0.8157	ns
	Striatum ventral region	0.324489	0.249314	0.778816	0.2079	0.449735	0	0.094429	0.274725				Striatum ventral region	t=1.122, df=6	P=0.3046	ns
	Pallidum, caudal region	1.20252	1.54575	0.623053	0.2079	0	0	0	0.274725				Pallidum, caudal region	t=2.703, df=6	P=0.0354	*
	Pallidum, medial region	0.916205	1.64548	2.99844	1.14345	0.47619	2.02634	0.849858	1.20879				Pallidum, medial region	t=0.9364, df=6	P=0.3852	ns
	Pallidum, ventral region	6.03169	6.08327	3.69938	3.82017	2.46032	5.67376	1.60529	2.03297				Pallidum, ventral region	t=1.724, df=6	P=0.1354	ns
	Pallidum, dorsal region	0.916205	0.299177	0.194704	0.805613	0.899471	0	0	0.10989				Pallidum, dorsal region	t=1.069, df=6	P=0.3261	ns
													Locus ceruleus	t=2.866, df=6	P=0.0286	*
	Locus ceruleus	0.057263	0.049863	0.038941	0	0	0	0	0				Parabrachial nucleus	t=2.28, df=6	P=0.0628	ns
	Parabrachial nucleus	0.439015	0.997258	0.428349	0	0	0	0	0				Hypothalamus	t=2.129, df=6	P=0.0773	ns
	Hypothalamus	2.44321	3.9641	1.7134	1.40333	0.873016	0.911854	1.69972	0.879121				Entorhinal area	t=3.537, df=6	P=0.0123	*
													Subiculum	t=0.9151, df=6	P=0.3954	ns
	Entorhinal area	2.36686	0.997258	1.24611	1.94906	8.7037	6.58561	3.77715	4.23077				dentate gyrus, ventral region	t=1.17, df=6	P=0.2863	ns
	Subiculum	5.40179	5.43505	1.28505	0.857588	9.4709	5.16717	2.36072	3.35165				ventral CA3 of hippocampus	t=2.375, df=6	P=0.0552	ns
	dentate gyrus, ventral region	0	0	0.038941	0	0	0.202634	1.322	0				ventral CA1 of hippocampus	t=5.633, df=6	P=0.0013	**
	ventral CA3 of hippocampus	0.038175	0.448766	0	0	0.502646	0.70922	1.13314	2.47253				Temporal association areas	t=0.9666, df=6	P=0.3711	ns
	ventral CA1 of hippocampus	9.63924	11.8424	8.60592	7.87422	24.1534	17.6292	19.0746	25.9341				Ectorhinal area	t=0.791, df=6	P=0.4591	ns
													Perirhinal area	t=1.018, df=6	P=0.3481	ns
	Temporal association areas	1.5461	1.44602	0.545171	4.158	0.555556	0.810537	1.03872	2.03297				Agranular insular area	t=4.534, df=6	P=0.004	**
	Ectorhinal area	0.820767	0.548492	1.0514	2.05301	0.740741	1.01317	1.13314	0.43956				Postpiriform transition area	t=2.398, df=6	P=0.0534	ns
	Perirhinal area	0.668066	0.34904	0.389408	1.42931	1.16402	1.41844	0.661001	0.824176				Piriform-amygdalar area	t=2.633, df=6	P=0.0389	*
	Agranular insular area	5.61176	4.4378	8.99533	9.04366	1.56085	1.72239	0.661001	2.08791				Cortical amygdalar area	t=0.6834, df=6	P=0.5199	ns
	Postpiriform transition area	0.610804	0.448766	0.311526	0.857588	0.978836	2.33029	1.03872	1.15385				Piriform area	t=1.756, df=6	P=0.1295	ns
	Piriform-amygdalar area	1.14526	1.29644	0.895639	1.0395	3.62434	3.74873	1.88857	1.42857				Dorsal peduncular area	t=1, df=6	P=0.3559	ns
	Cortical amygdalar area	4.86734	5.7093	8.60592	3.7422	3.88889	4.25532	7.74315	3.02198				Taenia tecta	t=5.212, df=6	P=0.002	**
	Piriform area	10.8036	15.4076	27.2975	15.9823	18.9418	21.074	34.9386	31.2637				Infralimbic area	t=15.11, df=6	P<0.0001	***
	Dorsal peduncular area	0	0	0.272586	0	0	0	0	0				Prelimbic area	t=6.652, df=6	P=0.1558	ns
	Taenia tecta	0.668066	0.747943	0.700935	0.493763	0.31746	0.303951	0.094429	0.054945				Anterior cingulate area	t=6.652, df=6	P=0.2441	ns
	Infralimbic area	1.04982	1.04712	1.01246	1.27339	0.132275	0.101317	0.188857	0.164835				Thalamus	t=6.652, df=6	P=0.0217	*
	Prelimbic area	0.40084	0.373972	0.233645	2.26091	0.079365	0	0	0.054945				Somatosensory areas	t=5.353, df=6	P=0.0017	**
	Anterior cingulate area	0.057263	0.224383	0.155763	1.2474	0.026455	0.202634	0	0				Auditory areas	t=4.519, df=6	P=0.004	**
													Visceral area	t=4.845, df=6	P=0.0029	**
	Thalamus	10.25	7.57916	3.85514	12.6559	3.01587	2.22898	3.39943	2.14286				Gustatory areas	t=3.177, df=6	P=0.0192	*
	Somatosensory areas	0.725329	0.573423	0.272586	0.675676	0	0	0	0.054945				Nucleus of the lateral olfactory tract	t=3.102, df=6	P=0.0211	*
	Auditory areas	8.99027	3.76465	6.93146	6.99064	0.582011	0.70922	1.13314	2.74725				Anterior olfactory nucleus	t=2.133, df=6	P=0.0769	ns
	Visceral area	0.935293	1.02219	0.778816	0.467775	0.291005	0.101317	0.188857	0.10989				Main olfactory bulb	t=2.6, df=6	P=0.0407	*
	Gustatory areas	1.29796	0.997258	1.0514	2.57276	0.26455	0.607903	0	0				Orbital area	t=2.359, df=6	P=0.0564	ns
	Nucleus of the lateral olfactory tract	0.439015	0.623286	0.506231	1.11746	0	0.202634	0	0.32967				Somatomotor areas	t=1.566, df=6	P=0.1684	ns
	Anterior olfactory nucleus	0.133613	0.074794	0	0.259875	0	0	0	0
	Main olfactory bulb	0.038175	0.024931	0	0.051975	0	0	0	0
	Orbital area	0.209964	0.324109	0.194704	0.857588	0	0	0.094429	0
	Somatomotor areas	0.839855	0.52356	0.233645	4.02807	0	0	0.094429	0

## Sheet: Sup. Fig. 1
	adBNST neurons														ovBNST neurons																	Statistical Analysis		df	P value	Significance
Vrest （mV）	-58	-56	-62	-65	-60	-61	-61	-58	-59	-63	-62	-60	-60	-61	-59	-65	-71	-59	-76	-60	-63	-61	-60	-65	-61	-60	-59	-63	-64		Supplementary Fig. 1b	Multiple t test	Vrest （mV）	t=1.862, df=27	P=0.0735	ns
Rin (megohms)	784	718.3	542	419	675	849	543.8	474	320.67	445.3	255.5	662	622	543.2	613.3	515	379.5	699.3	259	447	343	268.5	709.6	500.5	350.1	277.7	573.4	338	401.1				Rin (megohms)	t=1.944, df=27	P=0.0624	ns
Cn (pF)	24.85	20.63	49.98	62.73	20	24.54	9.47	17.49	39.5	15.33	38.15	10.49	45.03	33.09	26.84	48.34	54.63	59.89	77.42	42.72	50	88.49	21.19	39.66	42.89	97.37	16.71	85.12	54.81				Cn (pF)	t=3.162, df=27	P=0.0038	**
Rheobase (pA)	19.33	12.87	29.47	32.62	16.5	17.94	12.48	17.52	28.26	7.76	30.21	18.89	19.28	12.21	13.82	28.64	31.27	12.58	37.69	19.44	35.68	15.26	15.12	17.81	45.79	30.72	21.14	55.1	25.07				Rheobase (pA)	t=1.884, df=27	P=0.0704	ns
AP threshold (mV)	-32.58	-38.56	-39.16	-30.33	-35.76	-36.63	-29.7	-34.29	-31.96	-37.56	-30.27	-30.93	-28.52	-31.82	-30.31	-31.98	-33.69	-31.28	-39.64	-37.35	-37.58	-39.61	-31.05	-38.87	-32.99	-36.97	-33.37	-34.78	-33.95				AP threshold (mV)	t=1.168, df=27	P=0.2528	ns
AP amplitude (mV)	57.96	74.01	86.86	75.08	76.74	86.21	69.4	77.09	80.5	78.56	81.53	80.26	79.82	75.88	79.07	76.38	79.39	80.04	77.31	75.93	72.29	76.39	82.09	76.2	78.44	75.35	80.24	79.22	76.76				AP amplitude (mV)	t=0.2739, df=27	P=0.7862	ns
AP half width (ms)	0.83	0.77	0.53	0.79	0.63	0.52	0.82	0.76	0.83	1.09	1.01	0.74	1.35	0.79	0.71	0.89	0.73	0.57	0.99	0.68	0.6	0.595	0.63	0.645	0.88	1.18	0.78	0.73	0.62				AP half width (ms)	t=0.9664, df=27	P=0.3424	ns
fAHP (mV)	11.42	8.78	5.86	6.7	11.2	13.7	6.64	8.17	3.56	12.14	4.13	15.39	7.16	11.06	9	7.12	5.74	8.69	6.25	9.26	7.62	8.88	10.59	5.2	5.92	4.73	7.83	5.78	5.08				fAHP (mV)	t=1.743, df=27	P=0.0927	ns

[truncated: 9 more sheets: Sup. Fig. 2, Sup. Fig. 3, Sup. Fig. 4, Sup. Fig. 5, Sup. Fig. 6, Sup. Fig. 7, Sup. Fig. 9, Sup. Fig. 10, Sup. Fig. 11]
